# Supplementary material for: Patient-Relevant Costs for Organ Preservation versus Radical Resection in Locally Advanced Rectal Cancer
Source: Cancers (Basel). 2024 Mar 26;16(7):1281. doi: 10.3390/cancers16071281 (PMC11011197; doi:10.3390/cancers16071281)
Supplement: Supplementary file 1 [file cancers-16-01281-s001.zip]

Archive with 1 entries (1 files):
- cancers-2935680-SI.pdf
